# Supplementary material for: Safety and Pharmacokinetics of Nirsevimab in Japanese Infants: Primary Analysis of the Open-Label JUBILUS Trial
Source: J Pediatric Infect Dis Soc. 2026 Mar 24;15(3):piag008. doi: 10.1093/jpids/piag008 (PMC13025070; doi:10.1093/jpids/piag008)
Supplement: piag008_Supplemental_Files [file piag008_supplemental_files.zip]

Archive with 3 entries (3 files):
- Mori_JUBILUS manuscript supplement_revised_piag008(1).docx
- Mori_JUBILUS manuscript supplement_revised_piag008.docx
- Mori_JUBILUS_manuscript_supplement_revised_piag008.docx
